# Supplementary material for: Decoding the Atomic Structure of Ga2Te5 Pulsed Laser Deposition Films for Memory Applications Using Diffraction and First-Principles Simulations
Source: Nanomaterials (Basel). 2023 Jul 23;13(14):2137. doi: 10.3390/nano13142137 (PMC10386151; doi:10.3390/nano13142137)
Supplement: Supplementary file 1 [file nanomaterials-13-02137-s001.zip]

Archive with 1 entries (1 files):
- nanomaterials-2480081-supplementary.pdf
